# Supplementary material for: Evaluation of Incisional Wound Healing in Dogs after Closure with Staples or Tissue Glue and Comparison to Intradermal Suture Pattern
Source: Animals (Basel). 2023 Jan 27;13(3):426. doi: 10.3390/ani13030426 (PMC9913468; doi:10.3390/ani13030426)
Supplement: Supplementary file 1 [file animals-13-00426-s001.zip]

Archive with 1 entries (1 files):
- animals-2168342-supplementary.pdf
